# Supplementary material for: Peptide-conjugated antimiRs improve myotonic dystrophy type 1 phenotypes by promoting endogenous MBNL1 expression
Source: Mol Ther Nucleic Acids. 2023 Sep 5;34:102024. doi: 10.1016/j.omtn.2023.09.001 (PMC10514136; doi:10.1016/j.omtn.2023.09.001)
Supplement: Supplementary file 2 — Table S3. Serum biochemistry profile of different mice treated with CPP-PMOs antimiRs [file mmc2.xlsx]

## Sheet: Table S3
		Serum Biochemistry Profile
		Parameter	FVB	PBS	9b2KC-218	9b2KC-23b	6aKC-218	6aKC-23b	9b2-218	9b2-23b	Scramble
		Creatinine mg/dL	0,15 ± 0,055	0,214 ± 0,038	0,22 ± 0,084	0.20 ± 0,071	0,20 ± 0	0,20 ± 0	0,32 ± 0,192	0,26 ± 0,054	0,20 ± 0
		Urea mg/dL		41 ± 5,612	41 ± 1,871	43,6 ± 6,580			44,40 ± 6,985	53 ± 2,345
		Amylase U/L	3019,667 ± 51,516	2960,143 ± 143,356	2593,4 ± 987,253	2952,6 ± 123,373	2999,4 ± 120,286	4232,6 ± 2590,822	2773,2 ± 363,954	2754,4 ± 540,954	3234,2 ± 476,489
		Alkaline Phosphatase U/L	47,50 ± 5,541	61,429 ± 7,277	59,8 ± 6,300	58,8 ± 5,718	58 ± 4,123	58,40 ± 6,693	61,40 ± 6,730	61 ± 4,301	61 ± 6,557
		ALT U/L	60,667 ± 12,242	52 ± 15,513	47 ± 10	45,20 ± 1,303	60,20 ± 16,208	57,8 ± 13,349	49 ± 19,079	47 ± 6,708	47,6 ± 11,327
		Bilirubin mg/dL	0,112 ± 0,026	0,116 ± 0,036	0,112 ± 0,026	0,10 ± 0,045	0,096 ± 0,03	0,11 ± 0,083	0,108 ± 0,044	0,102 ± 0,029	0,118 ± 0,026
		Lipase U/L		26,4 ± 5,367	134,4 ± 227,401	30,6 ± 6,730			63,8 ± 75,793	36,60 ± 8,264
		Bile Acids µmol/L	1,867 ± 2,134	6,514 ± 10.686	55,20 ± 107,339	8,40 ± 8,264	2,38 ± 3,406	0,675 ± 0,754	74,80 ± 159,433	9 ± 11,747	3,38 ± 5,188
		Total cholesterol mg/dL	187 ± 20,513	232,50 ± 7,778			232 ± 12,124	227,40 ± 11,014			224,40 ± 11,216
		Glucose mg/dL	102 ± 32.985	73,5 ± 23,334			107,2 ± 31,292	121,2 ± 27,607			113,60 ± 35,352
		Triglycerides mg/dL	288,166 ± 81,2	361,5 ± 48,790			273,4 ± 51,335	235,4 ± 40,209			259,8 ± 56,287
		AST U/L	191,333 ± 55,784	97 ± 19,799			138,4 ± 57,665	143,60 ± 41,464			129,60 ± 33,687
		C.P.K. U/L	1547,333 ± 632,436	524 ± 76,368			818 ± 604,389	831,8 ± 357,821			763 ± 244,663
		L.D.H. U/L	2494,833 ± 454,617	2299,500 ± 231,224			2137,60 ± 340,071	2574 ± 453,119			2438,8 ± 183,91
		Spleen weight ratio	0,0030 ± 0,0009	0,0031 ± 0,0005	0,0030 ± 0,0002	0,0029 ± 0.0003	0,0028 ± 0,0003	0,0028 ± 0,0004	0.0032 ± 0.0003	0.0032 ± 0.0003	0,0029 ± 0,0005
		Weight g	37,8 ± 1,525	36,286 ± 6,329	31,28 ± 4,11	32,22 ± 5,551	39,02 ± 1,460	39.84 ± 3,561	30,76 ± 2,745	32,78 ± 4,285	37,36 ± 2,928
		mean ± sd
		Treatment (Reference FVB)		PBS	9b2KC-218	9b2KC-23b	6aKC-218	6aKC-23b	9b2-218	9b2-23b	Scramble	Intercept
		Creatinine mg/dL	Kruskal-Wallis χ2	12.695
			p-value	0.1228
		Urea mg/dL
		Amilase U/L	Kruskal-Wallis χ2	11.911
			p-value	0.1552
		Alkaline Phosphatase U/L	Estimate	13.929	12.3	11.3	10.5	10.9	13.9	13.5	13.5	47.5
			p-value	<0,001*	<0,01*	<0,01*	<0,01*	<0,01*	<0,001*	<0,001*	<0,001*	<0,001*
		ALT U/L	Estimate	-8.667	-13.667	-15.467	-0.467	-2.867	-11.667	-13.667	-13.067	60.667
			p-value	0.235	0.089	0.055	0.953	0.716	0.144	0.089	0.103	<0,001*
		Bilirubin mg/dL	Estimate	0.004	<0,001	-0.012	-0.016	-0.002	-0.004	-0.01	0.006	0.112
			p-value	0.862	0.99	0.646	0.538	0.948	0.885	0.703	0.803	<0,001*
		Lipase U/L												Pairwise comparisons using Wilcoxon rank sum test
															FVB	PBS	9b2KC-218	9b2KC-23b	6aKC-218	6aKC-23b	9b2-218	9b2-23b
		Bile Acids µmol/L	Kruskal-Wallis χ2	17.781										PBS	0.68	-	-	-	-	-	-	-
			p-value	0.023										9b2KC-218	0.21	0.5	-	-	-	-	-	-
		Total cholesterol mg/dL	Estimate	45.5			45.5	40.4			37.4	187		9b2KC-23b	0.16	0.53	0.94	-	-	-	-	-
			p-value	<0,01*			<0,001*	<0,001*			<0,001*	<0,001*		6aKC-218	1	0.8	0.21	0.26	-	-
		Glucose mg/dL	Estimate	-28.5			5.2	19.2			11.6	102		6aKC-23b	0.48	0.39	0.16	0.16	0.38	-	-	-
			p-value	0.284			0.789	0.329			0.552	<0,001*		9b2-218	0.21	0.95	0.53	0.67	0.26	0.16	-	-
		Triglycerides mg/dL	Estimate	73.33			-14.77	-52.77			-28.37	288.17		9b2-23b	0.21	0.93	0.5	0.82	0.26	0.16	0.89	-
			p-value	0.152			0.69	0.164			0.446	<0,001*		SC	1	0.76	0.21	0.34	1	0.74	0.5	0.34
		AST U/L	Estimate	-94.33			-52.93	-47.73			-61.73	191.33		P-value adjustment method: fdr
			p-value	0,0258*			0.0825	0.1146			0,046*	<0,001*
		C.P.K. U/L	Estimate	-1023.3			-729.3	-715.5			-784.3	1547.3
			p-value	0,019*			0,023*	0,025*			0,015*	<0,001*
		L.D.H. U/L	Estimate	-195.33			-357.23	79.17			-56.03	2494.83
			p-value	0.529			0.131	0.73			0.807	<0,001*
		Spleen weight ratio	Estimate	0.003	<0,001	<0,001	<0,001	<0,001	<0,001	<0,001	<0,001	<0,001
			p-value	0.737	0.897	0.475	0.414	0.326	0.679	0.629	0.673	<0,001*
		Weight g	Estimate	-1.514	-6.52	-5.58	1.22	2.04	-7.04	-5.02	-0.44	37.8
			p-value	0.5056	0,011*	0,029*	0.6217	0.4107	0,007*	0,048*	0.8586	<0,001*
		Treatment (Reference PBS)		FVB	9b2KC-218	9b2KC-23b	6aKC-218	6aKC-23b	9b2-218	9b2-23b	Scramble	Intercept
		Creatinine mg/dL	Kruskal-Wallis χ2	12.695
			p-value	0.1228
		Urea mg/dL	Estimate		<0,001	2.6			3.4	12		41
			p-value		1	0.434			0.309	<0,01*		<0,0001*
		Amilase U/L	Kruskal-Wallis χ2	11.911
			p-value	0.155
		Alkaline Phosphatase U/L	Estimate	-13.929	-1.629	-2.629	-3.429	-3.029	-0.029	-0.429	-0.429	61.429
			p-value	<0,001*	0.649	0.464	0.34	0.399	0.994	0.905	0,905	<0,001*
		ALT U/L	Estimate	8.667	-5	-6.8	8.2	5.8	-3	-5	-4.4	52
			p-value	0.235	0.513	0.374	0.285	0.448	0.694	0.513	0.564	<0,001*
		Bilirubin mg/dL	Estimate	-0.004	-0.003	-0.016	-0.02	-0.006	-0.008	-0.014	0.002	0.116
			p-value	0.862	0.88	0.523	0.423	0.816	0.753	0.577	0.926	<0,001*
		Lipase U/L	Kruskal-Wallis χ2	4.915										Pairwise comparisons using Wilcoxon rank sum test
			p-value	0.2962											PBS	FVB	9b2KC-218	9b2KC-23b	6aKC-218	6aKC-23b	9b2-218	9b2-23b
		Bile Acids µmol/L	Kruskal-Wallis χ2	17.781										FVB	0.68	-	-	-	-	-	-	-
			p-value	0.023										9b2KC-218	0.5	0.21	-	-	-	-	-	-
		Total cholesterol mg/dL	Estimate	-45.5			-0.5	-5.1			-8.1	232.5		9b2KC-23b	0.53	0.16	0.94	-	-	-	-	-
			p-value	<0,01*			0.967	0.677			0.51	<0,001*		6aKC-218	0.8	1	0.21	0.26	-	-
		Glucose mg/dL	Estimate	28.5			33.7	47.7			40.1	73.5		6aKC-23b	0.39	0.48	0.16	0.16	0.38	-	-	-
			p-value	0.2835			0.21834	0.08776			0.14644	<0,01*		9b2-218	0.95	0.21	0.53	0.67	0.26	0.16	-	-
		Triglycerides mg/dL	Estimate	-73.33			-88.1	-126.1			-101.7	361.5		9b2-23b	0.93	0.21	0.5	0.82	0.26	0.16	0.89	-
			p-value	0.1524			0.0968	0,022*			0.0583	<0,001*		Scramble	0.76	1	0.21	0.34	1	0.74	0.5	0.34
		AST U/L	Estimate	94.33			41.4	46.6			32.6	97		P-value adjustment method: fdr
			p-value	0,026*			0.31165	0.25657			0.42309	<0,01*
		C.P.K. U/L	Estimate	1023.3			294	307.8			239	524
			p-value	0,019*			0.4773	0.4571			0.5625	0.1432
		L.D.H. U/L	Estimate	195.3			-161.9	274.5			139.3	2299.5
			p-value	0.529			0.61	0.391			0.661	<0,001*
		Spleen weight ratio	Estimate	0.003	<0,001	<0,001	<0,001	<0,001	<0,001	<0,001	<0,001	<0,001
			p-value	0.737	0.65	0.292	0.247	0.185	0.913	0.856	0.451	<0,001*
		Weight g	Estimate	1.514	-5.006	-4.066	2.734	3.554	-5.526	-3.506	1.074	36.286
			p-value	0.5056	0,041*	0.0945	0.256	0.1421	0,025*	0.1474	0.6531	<0,001*
