# Supplementary material for: Peptide-conjugated antimiRs improve myotonic dystrophy type 1 phenotypes by promoting endogenous MBNL1 expression
Source: Mol Ther Nucleic Acids. 2023 Sep 5;34:102024. doi: 10.1016/j.omtn.2023.09.001 (PMC10514136; doi:10.1016/j.omtn.2023.09.001)
Supplement: Supplementary file 3 — Table S4. White blood cell (WBC) count for each treatment group and a compositional data dendrogram [file mmc3.xlsx]

## Sheet: Table S4
	White Blood Cells Differential Count
	Parameter	FVB	PBS	9b2KC-218	9b2KC-23b	6aKC-218	6aKC-23b	9b2-218	9b2-23b	Scramble
	Monocytes %	21 ± 10,178	8,714 ± 7,631	6,40 ± 2,074	5,75 ± 2,363	21,40 ± 7,127	17,60 ± 7,537	9,60 ± 3,209	6,20 ± 2,683	11,60 ± 7,829
	Stab cells %	0,333 ± 0,516	0,714 ± 0,488	1 ± 0	1 ± 0	0,40 ± 0,548	1 ± 0	0,80 ± 0,447	1 ± 0	0,60 ± 0,548
	Seg cells %	20,667 ± 13,485	21,587 ± 5,46	25,8 ± 4,324	23,5 ± 4,203	20,4 ± 6,189	31,2 ± 13,142	22,40 ± 3,647	21 ± 3,391	25,8 ± 8,349
	Basophils %	0 ± 0	0,143 ± 0,377	0 ± 0	0 ± 0	0 ± 0	0 ± 0	0,2 ± 0,447	0,2 ± 0,447	0 ± 0
	Eosinophils %	0,833 ± 0,753	5,571 ± 4,577	7,20 ± 2,28	9,50 ± 3,109	0,60 ± 0,894	2,40 ± 1,341	5,40 ± 2,073	6,20 ± 2,588	2 ± 0,707
	Lymphocytes %	57,167 ± 7,387	63 ± 4,546	59,60 ± 3,130	60,25 ± 6,185	57,20 ± 12,357	47,80 ± 12,133	61,60 ± 4,159	65,40 ± 6,189	60 ± 14,543
	mean ± sd
	Treatment (Reference FVB)		PBS	9b2KC-218	9b2KC-23b	6aKC-218	6aKC-23b	9b2-218	9b2-23b	Scramble	Intercept	AIC
	Monocytes %	Estimate	-0.997	-1.073	-1.163	0.137	-0.137	-0.709	-1.111	-0.818	-1.419	-119.004
		p-value	<0,01*	<0,01*	<0,01*	0.626	0.64	0,035*	<0,01*	0,018*	<0,001*	<0,001*
	Stab cells %	Estimate	<0,001	<0,001	<0,001	<0,001	<0,001	<0,001	<0,001	<0,001	-4.595	-729.982
		p-value	1	1	1	1	1	1	1	1	<0,001*	<0,001*
	Seg cells %	Estimate	0.149	0.375	0.256	0.059	0.59	0.199	0.12	0.335	-1.408	-97.384
		p-value	0.504	0.117	0.316	0.808	0,014*	0.409	0.62	0.162	<0,001*	<0,001*
	Basophils %	Estimate	<0,001	-3.454	-3.454	-3.454	-3.454	<0,001		-3.454	-4.595	-23.045
		p-value	1	1	1	1	1	1		1	<0,001*	<0,001*
	Eosinophils %	Estimate	1.679	1.624	1.904	0.142	0.462	1.313	1.432	0.388	-4.176	-158.112
		p-value	<0,001*	<0,001*	<0,001*	0.782	0.232	<0,001*	<0,001*	0.319	<0,001*	<0,001*
	Lymphocytes %	Estimate	0.235	0.093	0.123	0.008	-0.376	0.176	0.343	0.149	0.287	-85.031
		p-value	0.2	0.636	0.558	0.967	0.059	0.375	0.092	0.449	0.034*	<0,001*
	Treatment (Reference PBS)		FVB	9b2KC-218	9b2KC-23b	6aKC-218	6aKC-23b	9b2-218	9b2-23b	Scramble	Intercept	AIC
	Monocytes %	Estimate	0.997	-0.076	-0.166	1.135	0.86	0.288	-0.114	0.179	-2.417	-119.004
		p-value	<0,01*	0.842	0.689	<0,001*	0,012*	0.421	0.767	0.622	<0,001*	<0,001*
	Stab cells %	Estimate	<0,001	<0,001	<0,001	<0,001	<0,001	<0,001	<0,001	<0,001	-4.595	-729.982
		p-value	1	1	1	1	1	1	1	1	<0,001*	<0,001*
	Seg cells %	Estimate	-0.149	0.225	0.107	-0.09	0.442	0.05	-0.029	0.186	-1.258	-97.384
		p-value	0.504	0.315	0.659	0.699	0,048*	0.827	0.9	0.408	<0,001*	<0,001*
	Basophils %	Estimate	-3.454	-3.454	-3.454	-3.454	-3.454	<0,001	<0,001	-3.454	-4.595	-21.045
		p-value	1	1	1	1	1	1	1	1	<0,001*	<0,001*
	Eosinophils %	Estimate	-1.679	-0.055	0.225	-1.537	-1.218	-0.367	-0.248	-1.291	-2.497	-158.112
		p-value	<0,001*	0.78	0.261	0.001*	<0,001*	0.091	0.235	<0,001*	<0,001*	<0,001*
	Lymphocytes %	Estimate	-0.235	-0.142	-0.112	-0.227	-0.611	-0.059	0.107	-0.086	0.522	-85.031
		p-value	0.2	0.459	0.585	0.238	0,003*	0.758	0.582	0.655	<0,001*	<0,001*
	MANOVA
		Df	Pillai	Approx F	num Df	den Df	Pr(>F)
	Treatment	8	1.2047	1.5077	40	190	0,03661*
	Residuals	38
