# Supplementary material for: Peptide-conjugated antimiRs improve myotonic dystrophy type 1 phenotypes by promoting endogenous MBNL1 expression
Source: Mol Ther Nucleic Acids. 2023 Sep 5;34:102024. doi: 10.1016/j.omtn.2023.09.001 (PMC10514136; doi:10.1016/j.omtn.2023.09.001)
Supplement: Supplementary file 4 — Table S6. Data of individual mice treated with CPP-PMOs antimiRs [file mmc4.xlsx]

## Sheet: Table S6
																																									Functional assays
				2^-ddCt qPCR assays																													QDB assay			WB assay	Spleen relative weight (g)				Myotonia Grade AI	Dose (mg/kg)	Weight (g) W.0	Weight (g) W.1	Weight (g) W.2	Weight (g) W.3	Weight (g) W.4	Weight (g) W.5	Weight (g) W.6
	Mice	Treatment	Age (months)	Mbnl1 Gast	Mbnl1 Quads	Mbnl2 Gast	Mbnl2 Quads	miR-23b Gast	miR-23b Quads	miR-23a Quads	miR-218 Gast	miR-218 Quads	Chuk Quads	Notch2 Quads	Tab2 Quads	Sirt1 Quads	Hmgb2 Quads	Met Quads	Plau Quads	Rps6ka3 Quads	Otud7b Quads	Hmox1 Quads	Ret Quads	Hoxb3 Quads	Cdh2 Quads	IL1β Quads	IL6 Quads	MCP-1 Quads	TNF-α Quads	IL12β Quads	Mstn-1 Quads	IL15 Quads	Mbnl1 Gast	Mbnl1 Quads	Mbnl1 Kidney	Mbnl1 Quads			Mice	Treatment								18
	1990-1	HSALR-PBS	5.3	0.792365	0.937941	0.953126	1.17329	0.817979	1.20296	0.685854	0.75404	1.07431	0.790932	0.64	0.86	0.527	0.48	0.4	1.02	0.58	0.99	0.3	0.42	0.31	1.229	0.507679	0.38	0.63	0.31	0.5	1.5	0.62	1.11346	1.09424	0.967498	1	0.00304094		1990-1	HSALR-PBS	3	-	31.8	32.3	32.7	33.4	33.2	33.7	34.2
	1995-1		5.3	0.939329	0.928941	0.944269	0.994001	1.143	0.448065	1.2329	0.989815	0.66616	0.632205	1.01	1.15	1.028	0.75	0.6	0.68	0.709	0.73	0.43	0.46	0.59	0.546	0.721001	1.22	0.65	0.41	0.48	1.34	0.76	0.725918	0.994405	1.38761		0.00286466		1995-1		3	-	38.5	39	38.8	39.7	40.2	40.7	39.9
	1996-1		5.3	1.09993	1.20678	1.20947	1.07695	1.02239	1.06364	1.13699	0.703964	1.0403	2.22563	2.06	2.48	1.906	1.53	0.49	1.32	0.785	1.53	0.77	1.06	0.98	0.643	1.08144	0.89	1.07	0.87	1.03	0.54	0.6	1.0837	1.02473	1.22619		0.00375422		1996-1		4	-	42	40.5	40.1	41.2	41.8	41.8	41.5
	1996-2		5.3	1.034	1.00971	1.03954	1.00602	1.01454	0.996985	0.896406	1.10304	0.893562	1.82903	1.16	1.01	1.826	2.14	1.36	1.24	1.89	0.59	3.03	2.41	2.6	1.539	1.56752	1.42	1.71	2.84	2.13	-	1.36	1.06565	0.986065	0.444321		0.0027328		1996-2		4	-	34.7	35.6	36.2	37.5	38.7	93.1	37.8
	2130-1		5.07	1.18133	0.941912	0.883728	0.79142	1.00209	1.28835	1.16033	1.44914	1.32567	0.0867096	0.32	0.07	0.144	0.35	2.45	0.76	1.155	1.23	0.92	0.93	0.85	0.668	1.22146	0.91	1	0.98	1.07	0.72	1.63	1.01127	0.900563	0.754719		0.00350431		2130-1		4	-	23.4	23.6	23.2	23.6	22.8	23	23.2
	2710-4		5.46	0.97283	1.03167	0.936687	0.909348	0.74745	0.785864	0.688368	0.944026	0.882847	0.842171	1.14	0.86	0.935	1.14	1.05	0.78	0.815	0.84	0.86	0.88	0.89	2.016	1.04153	0.45	0.76	0.91	1	0.98	1.45	0.904962	1.06847	1.20315		0.00262637		2710-4		4	-	38.4	38.5	39	37.5	38.6	-	36.4
	2657-4		5.5	1.02793	0.969305	1.06759	1.09969	1.33788	1.27248	1.45271	1.05929	1.1327	0.593328	0.67	0.57	0.634	0.62	0.65	1.2	1.066	1.08	0.69	0.83	0.77	0.358	0.859361	1.73	1.17	0.68	0.79	0.9	0.57	1.1438	1.09518	1.01651		0.0035878		2657-4		4	-	39.9	40.8	41.3	41.1	42	-	41
	2710-1	Scramble	5.46	0.873142	1.23385	1.02238	1.33418	1.03493	1.39577	1.30242	1.37617	1.20905	0.820342	1.2	1.45	1.553	1.58	1.37	1.36	1.106	0.68	0.72	0.68	0.73	0.087	0.894269	0.05	0.34	0.63	1.15	2.04	0.09	1.06296	0.829559	1.13431	1	0.00280896		2710-1	Scramble	4	8.47	36.9	37.9	37.2	38	37.2	-	36.4
	2657-1		5.5	0.898421	1.03416	0.993708	1.07474	1.1114	1.05627	0.930235	1.23621	0.571316	1.32215	2.06	1.87	1.374	1.64	1.71	1.11	0.666	0.68	1.06	1.41	1.38	1.522	1.21609	0.08	0.96	0.97	1.11	0.82	0.47	0.795456	0.833675	0.899624		0.00323913		2657-1		4	7.91	39.5	40.9	40.4	41	41.5	-	40.6
	2817-1		5.26	0.819302	0.834646	1.0877	1.09432	1.09168	0.569554	0.835682	1.07487	0.515547	0.2455	0.5	0.67	0.438	0.54	0.62	1.42	0.999	1.1	0.51	0.88	1.15	0.253	0.751388	0.29	0.6	0.48	0.9	1.46	0.44	0.885332	1.19179	0.808728		0.00342154		2817-1		4	8.14	38.4	40	40.1	40.9	40.5	-	39.8
	2816-1		5.26	0.97706	0.786824	0.740057	1.16801	1.86739	0.980191	1.37058	1.79969	1.3989	0.606168	0.7	0.78	0.63	0.51	0.39	1.22	1.154	0.7	0.76	1.1	1.12	0.378	1.00262	0.12	0.4	0.89	1.13	1.14	0.29	1.01087	0.989056	0.838545		0.00345684		2816-1		4	9.14	34.2	34.1	34.2	34.7	34.5	-	33.3
	2713-1		5.46	0.743518	0.940786	1.20051	1.08858	1.41093	1.23781	4.43*	1.85207	0.749344	0.364234	0.73	0.91	0.682	0.73	3.57	2.49	1.581	0.98	1.12	1.18	1.6	0.165	1.33976	0.14	0.96	1.13	1.3	1.53	0.27	1.10484	1.08835	0.839217		0.00302158		2713-1		3	8.54	36.6	36.8	37.4	36.6	37.5	-	36.7
	1990-2	9b2-218	5.3	1.67097	1.24729	1.22734	1.16971	-	-	-	0.770831	0.223609	-	-	-	-	-	-	-	0.054	0.19	0.88	0.85	0.83	1.495	0.977085	1.7	0.91	0.84	0.77	0.53	0.74	1.84579	2.59181	1.11119	1.58	0.00280896		1990-2	9b2-218	4	9.56	32.7	32.3	32.7	31.9	32.1	32.8	33.5
	1995-2		5.3	1.82091	1.09485	1.47657	1.1918	-	-	-	0.314991	0.433204	-	-	-	-	-	-	-	0.733	1.65	2.96	2.53	3.9	4.51*	4.27933	1.07	2.26	0.78	2.47		0.18	1.45897	2.11072	1.00987		0.00323913		1995-2		4	9.41	33.2	32.4	32.5	31.8	32	33.1	32.2
	2032-1		5.27	1.64241	1.8014	1.41291	1.23542	-	-	-	0.385096	0.876759	-	-	-	-	-	-	-	0.092	0.12	0.86	0.73	0.54	1.038	0.943359	1.28	1.05	1.09	0.77	0.68	2.41	1.79722	2.20302	19.22*		0.00342154		2032-1		3	10.02	31.2	31	31.6	31.6	32.1	32.2	32.5
	2130-2		5.07	1.70822	1.18356	1.41998	1.52626	-	-	-	0.421724	0.317813	-	-	-	-	-	-	-	0.515	0.64	1.15	1.39	1.09	1.213	1.54983	1.5	1.04	1.43	0.9	0.81	1.27	1.75172	2.37479	0.90163		0.00345683		2130-2		3	10.93	28.6	26.8	27.3	29.7	27.8	28.3	27.8
	2131-1		5.07	1.84424	1.46383	1.15644	1.326	-	-	-	0.602984	0.313329	-	-	-	-	-	-	-	0.169	0.27	0.41	0.29	0.29	1.339	0.52467	1.01	0.43	0.31	0.44	0.37	0.78	1.80803	1.75578	1.12917		0.00302158		2131-1		3	11.97	26.1	25.9	26.5	28.6	27.3	28	27.8
	1990-4	9b2KC-218	5.3	1.37826	1.3824	1.39839	1.47039	-	-	-	0.120945	0.190992	-	-	-	-	-	-	-	0.099	2.03	0.22	0.32	0.17	0.26	0.273181	0.27	0.4	0.18	0.23	0.46	1.24	1.61272	1.77413	1.1464	1.44	0.00311621		1990-4	9b2KC-218	4	9.44	33.1	31.7	31.7	31.5	31.3	32.2	32.7
	1995-4		5.3	2.25463	1.48344	1.4235	1.6884	-	-	-	0.101583	0.292441	-	-	-	-	-	-	-	0.693	0.39	0.53	0.57	0.64	0.643	0.673193	0.54	0.49	0.48	0.6	0.66	2.21	1.61137	1.29634	1.04394		0.002781		1995-4		4	8.10	38.6	37.7	37.5	37.5	37.9	38.1	37.9
	2087-1		5.1	2.3765	1.73288	1.28516	1.68843	-	-	-	0.237219	0.378111	-	-	-	-	-	-	-	0.101	1.3	0.42	0.39	1.08	1.672	0.484759	0.18	0.92	0.32	0.56	0.31	1.16	2.11356	1.57511	1.13633		0.00318375		2087-1		2	11.36	27.5	28.6	28.4	29	28.5	28.8	28.3
	2130-4		5.07	1.9671	1.18318	1.43592	1.32708	-	-	-	0.193371	1.06	-	-	-	-	-	-	-	0.298	1.38	0.48	0.95	0.79	1.95	0.630905	0.68	1.43	0.42	0.85	0.95	1.84	1.83878	1.86812	0.964142		0.00281119		2130-4		2	11.41	27.4	27.7	28.2	27.4	28.3	28.8	28.6
	2131-3		5.07	2.79193	1.32183	1.29754	1.34394	-	-	-	0.171388	0.724221	-	-	-	-	-	-	-	1.054	1.95	0.25	0.54	0.76	1.163	0.386911	-	0.39	0.23	0.29	0.39	1.23	1.4395	2.44813	0.741402		0.00326298		2131-3		4	10.70	29.2	28.9	28.8	26.2	29.4	29.9	28.9
	2710-3	6aKC-218	5.46	1.31124	1.3729	1.44588	1.31762	-	-	-	0.313327	0.483057	-	-	-	-	-	-	-	0.255	0.61	0.66	0.9	0.75	0.538	1.10335	0.06	0.39	0.78	1.12	2.79	0.58	1.90528	1.80528	1.16332	1.02	0.00306941		2710-3	6aKC-218	3	7.75	40.3	39.8	39.8	40	40.3	-	38.9
	2657-3		5.5	1.41061	1.34016	1.18252	1.30573	-	-	-	0.653352	0.429177	-	-	-	-	-	-	-	1.435	1.98	2.13	2.46	2.83	0.652	3.38762	0.18	0.55	1.95	2.7	1.04	0.36	1.32488	1.68444	1.85452		0.00307008		2657-3		4	8.27	37.8	38.9	37.9	37.8	38	-	37.1
	2817-3		5.26	1.32221	1.24389	1.97857	1.30613	-	-	-	0.342275	0.125389	-	-	-	-	-	-	-	0.114	0.33	0.9	1.89	0.6	0.384	1.14089	0.69	1.8	0.84	1.14	1	0.4	1.56217	1.83537	2.38105		0.00244282		2817-3		3	7.75	40.3	41.7	40.6	41	41.5	-	41.1
	2816-3		5.26	1.23622	0.928508	1.4047	1.39847	-	-	-	0.476707	0.269693	-	-	-	-	-	-	-	0.545	0.94	1.57	2.09	3.2	1.845	2.39985	0.65	1.81	1.45	2.14	0.63	0.57	1.23586	1.64435	2.8735		0.00251392		2816-3		3	7.97	39.2	37.6	37.5	37.7	38.9	-	39.5
	2713-3		5.46	0.823969	1.18187	1.05947	1.74445	-	-	-	0.953949	0.510686	-	-	-	-	-	-	-	0.627	0.87	0.64	1.06	0.77	0.634	0.814786	0.3	1.19	0.62	0.93	0.49	0.31	1.28614	1.68893	1.5339		0.00305455		2713-3		3	8.20	38.1	37.1	37.7	38.6	39.6	-	38.5
	1990-3	9b2-23b	5.3	1.49371	1.49015	1.14284	1.15144	0.265331	0.120838	0.349586	-	-	0.902482	0.91	1.99	3.12	1.34	1	2.31	-	-	-	-	-	-	0.53002	0.61	0.45	0.26	0.41	0.46	1.05	1.6168	1.85447	2.14423	1.46	0.00281818		1990-3	9b2-23b	2	8.03	38.9	38.2	38.1	37.6	38.1	38.2	39.6
	1995-3		5.3	1.40173	1.83848	1.19858	1.1839	0.247766	0.090394	0.229823	-	-	0.320426	0.94	0.65	1.968	1.13	1.28	1.94	-	-	-	-	-	-	1.31296	0.59	0.89	0.85	1.34	0.54	0.33	1.65256	2.0467	3.44926		0.00327778		1995-3		3	8.95	34.9	34	34.5	34	34.2	34	34.2
	2032-2		5.27	1.29391	1.7764	1.3095	1.08008	0.180637	0.0893796	0.29906	-	-	0.331411	1.02	1.12	0.992	0.33	0.9	2.31	-	-	-	-	-	-	0.59053	0.2	0.32	0.43	0.59	-	0.02	1.72878	1.95986	1.37782		0.00348718		2032-2		3	9.95	31.4	30.5	30.3	29.9	31.1	31.2	31.2
	2130-3		5.07	1.34479	1.52094	1.27936	1.27135	0.313503	0.351972	0.529941	-	-	1.27698	3.15*	3.15	3.041	1.91	1.11	2.4	-	-	-	-	-	-	1.8633	1.63	0.96	1.18	1.5	0.17	0.14	1.63995	1.62713	2.32456		0.00305034		2130-3		4	10.38	30.1	30	29.9	29.7	29.6	29.6	29.8
	2131-2		5.07	1.46181	1.53238	1.23288	1.21067	0.335497	0.0829722	0.333059	-	-	0.153365	1.04	0.82	0.791	0.5	2.67	0.86	-	-	-	-	-	-	0.487591	0.39	0.55	0.26	0.57	0.55	2.25	1.79691	1.8427	-1.30*		0.00341581		2131-2		2	10.89	28.7	29.2	28.6	29	29.1	29.4	29.1
	1990-5	9b2KC-23b	5.3	2.19764	1.21418	1.30308	1.32609	0.0741503	0.478746	0.553914	-	-	0.0287141	0.13	0.07	0.073	0.03	0.27	0.53	-	-	-	-	-	-	0.374507	0.33	0.39	0.22	0.38	0.99	1.72	1.53547	1.59822	1.04791	1.36	0.0027468		1990-5	9b2KC-23b	3	8.27	37.8	38.2	37.4	36.8	37.2	38.6	39.1
	2087-2		5.1	1.66218	1.29697	2.99472	1.38272	0.0655218	0.126634	0.944604	-	-	0.530864	1.59	1.7	1.029	2.35	0.66	0.81	-	-	-	-	-	-	0.477438	0.17	0.5	0.28	0.42	0.33	2.78	1.82772	1.10161	0.910967		0.00328102		2087-2		3	11.53	27.1	27.2	27.2	27.6	27.7	27.6	27.4
	2130-5		5.07	1.90727	1.10865	3.12409	1.38199	0.10241	0.140696	0.379963	-	-	0.49861	1.62	2.33	2.275	0.84	1.09	3.08	-	-	-	-	-	-	0.500168	0.44	0.51	0.35	0.44	0.67	1.21	1.69392	1.66522	1.03357		0.00244051		2130-5		3	10.59	29.5	30	29.4	30.4	30.1	30.9	31.1
	2032-3		5.27	1.52296	1.28499	3.00224	1.46913	0.0709103	0.232321	0.303189	-	-	1.37757	2.63	2.2	3.269	2.97	6.47*	0.8	-	-	-	-	-	-	2.95275	0.11	1.55	1.37	2.14	0.1	0.64	1.62103	2.03823	1.74355		0.00273098		2032-3		3	8.78	35.6	36	35.9	35.6	35.6	36	36.8
	2131-4		5.07	1.72099	1.44863	2.82969	1.40125	0.155936	0.0671262	0.103606	-	-	2.11495	1.53	0.93	1.162	2.25	1.2	3.54	-	-	-	-	-	-	1.1686	1.61	1.12	0.76	0.93	0.29	0.79	1.35978	1.99815	1.53782		0.00310112		2131-4		3	10.59	29.5	26.8	26.8	28.7	26.7	27.1	26.7
	2710-2	6aKC-23b	5.46	1.2063	1.43912	1.28027	1.50439	0.931093	0.595181	0.205334	-	-	0.236331	1.76	1.58	0.433	0.21	1.25	0.25	-	-	-	-	-	-	0.888437	0.14	0.42	0.59	0.92	1.22	0.73	1.67536	1.28806	1.22241	1.13	0.00277694		2710-2	6aKC-23b	3	7.91	39.5	39.8	39.6	40.2	41.2	-	39.9
	2657-2		5.5	1.15291	1.26339	1.06034	1.12829	0.546981	0.319688	0.320109	-	-	0.879245	2.77	1.61	1.821	1.79	0.56	1.64	-	-	-	-	-	-	0.885333	0.17	0.5	0.77	0.99	0.84	2.05	1.49318	1.51654	1.41978		0.00306818		2657-2		3	7.10	44	44.5	44.7	44.4	45.7	-	44
	2817-2		5.26	1.06762	1.96977	1.40381	1.70177	0.430197	0.40406	0.205059	-	-	0.338365	1.85	1.49	1.099	0.9	0.7	1.39	-	-	-	-	-	-	0.920985	0.29	1.10*	0.67	0.85	0.64	0.38	0.831993	1.61406	1.00453		0.0020675		2817-2		3	8.14	38.4	40	40.3	39.6	40.7	-	40
	2816-2		5.26	1.16077	1.13214	1.58494	1.68455	0.903234	0.322493	0.165436	-	-	0.471079	0.91	0.96	0.871	0.54	1.64	1.21	-	-	-	-	-	-	0.941412	0.04	0.38	0.94	1.06	1.22	0.32	1.21072	1.43388	1.09694		0.00319883		2816-2		2	9.53	32.8	33.8	33	33.9	34.1	-	34.2
	2713-2		5.46	1.08951	1.29584	1.19401	1.61372	0.506933	0.437953	0.187514	-	-	0.279414	1.05	1.22	1.247	1.02	0.59	1.6	-	-	-	-	-	-	0.802305	0.1	0.49	0.62	0.76	1.85	0.08	1.55602	1.54583	1.35533		0.00279562		2713-2		3	7.42	42.1	41.4	41.2	41.2	41.6	-	41.1
																																							2659-1	FVB	-	-	37.2	38.1	36.2	37.7	36.9	-	37.6
																																							2659-2		-	-	36.2	36.2	34.5	36.6	35.7	-	36.1
																																							2659-3		-	-	36.8	37.5	37.2	38.6	39.1	-	39.3
																																							2718-1		-	-	38.7	39.7	39.5	40.3	40.6	-	39.9
																																							2718-2		-	-	35.4	36.5	35.7	36.7	36.5	-	36.4
																																							2718-3		-	-	35.3	37.1	36.9	37.9	38.2	-	37.5
